# Supplementary material for: Surgery in Staphylococcus aureus Infective Endocarditis: Clinical Outcomes, Neurological Sequelae, and Prognostic Implications
Source: J Clin Med. 2025 Oct 9;14(19):7114. doi: 10.3390/jcm14197114 (PMC12524898; doi:10.3390/jcm14197114)
Supplement: Supplementary file 1 [file jcm-14-07114-s001.zip]

Archive with 1 entries (1 files):
- jcm-3891496-supplementary.pdf
